# Supplementary material for: Weekday–Weekend Differences in Chrononutritional Variables Depend on Urban or Rural Living
Source: Nutrients. 2024 Dec 30;17(1):108. doi: 10.3390/nu17010108 (PMC11723074; doi:10.3390/nu17010108)
Supplement: Supplementary file 1 [file nutrients-17-00108-s001.zip]

Archive with 1 entries (1 files):
- nutrients-3360542-supplementary.docx
